# Supplementary material for: In Troubled Waters: Applying DNA Barcoding to Monitor Singapore's Shark Fin Trade
Source: Ecol Evol. 2025 Jun 22;15(6):e71607. doi: 10.1002/ece3.71607 (PMC12183325; doi:10.1002/ece3.71607)
Supplement: Supplementary file 1 — Table S1. [file ECE3-15-e71607-s001.xlsx]

## Sheet: Sheet1
SI Table 1, sequence and its associated species identification. Note we only provide the sequences that were successfully identified to species level.
Sequence	Species
TGTTGACCTAGCTATCTTTTCCCTACACCTAGCCGGTGTATCATCAATCTTAGCCTCAATTAATTTCATTACAACTATTATTAACATGAAACCTCCAGCCATCTCTCAATATCAAACACCATTATTTGTTTGATCCATTCTTGTAACTACTATCCTACTTCTCCTCTCACTTCCAGTTCTCGCAGCAGGAATTACAATATTACTCACAGATCGTAACCTTAATACTACATTCTTTGATCCTGCAGGGGGAGGAGATCCAATCCTTTATCAACACTTATTC	Sphyrna lewini
TCTGTTGACCTAGCTATCTTTTCCCTACACCTAGCCGGTGTATCATCAATCTTAGCCTCAATTAATTTCATTACAACTATTATTAACATGAAACCTCCAGCCATCTCTCAATATCAAACACCATTATTTGTTTGATCCATTCTTGTAACTACTATCCTACTTCTCCTCTCACTTCCAGTTCTCGCAGCAGGAATTACAATATTACTCACAGATCGTAACCTTAATACTACATTCTTTGATCCTGCAGGGGGAGGAGATCCAATCCTTTATCAACACTTATTCTG	Sphyrna lewini
ATAGAANNCAAAGCTCAATGCTTGGACCAAACTGTTGACCTAGCTATCTTTTCCCTACACCTAGCCGGTGTATCATCAATCTTAGCCTCAATTAATTTCATTACAACTATTATTAACATGAAACCTCCAGCCATCTCTCAATATCAAACACCATTATTTGTTTGATCCATTCTTGTAACTACTATCCTACTTCTCCTCTCACTTCCAGTTCTCGCAGCAGGAATTACAATATTACTCACAGATCGTAACCTTAATACTACATTCTTTGATCCTGCAGGGGGAGGAGATCCAATCCTTTATCAACACTTATTCTGATTCTTCGGACATCAGGAAGGTTTAAAAA	Sphyrna lewini
TGACCTAGCTATCTTTTCCCTACACCTAGCCGGTGTATCATCAATCTTAGCCTCAATTAATTTCATTACAACTATTATTAACATGAAACCTCCAGCCATCTCTCAATATCAAACACCATTATTTGTTTGATCCATTCTTGTAACTACTATCCTACTTCTCCTCTCACTTCCAGTTCTCGCAGCAGGAATTACAATATTACTCACAGATCGTAACCTTAATACTACATTCTTTGATCCTGCAGGGGGAGGAGATCCAATCCTTTATCAACACTTATTCTGAG	Sphyrna lewini
CTGTTGACCTAGCTATCTTTTCCCTACACCTAGCCGGTGTATCATCAATCTTAGCCTCAATTAATTTCATTACAACTATTATTAACATGAAACCTCCAGCCATCTCTCAATATCAAACACCATTATTTGTTTGATCCATTCTTGTAACTACTATCCTACTTCTCCTCTCACTTCCAGTTCTCGCAGCAGGAATTACAATATTACTCACAGATCGTAACCTTAATACTACATTCTTTGATCCTGCAGGGGGAGGAGATCCAATCCTTTATCAACACTTATTCTGATTCT	Sphyrna lewini
TGTTGACCTAGCTATCTTTTCCCTACACCTAGCCGGTGTATCATCAATCTTAGCCTCAATTAATTTCATTACAACTATTATTAACATGAAACCTCCAGCCATCTCTCAATATCAAACACCATTATTTGTTTGATCCATTCTTGTAACTACTATCCTACTTCTCCTCTCACTTCCAGTTCTCGCAGCAGGAATTACAATATTACTCACAGATCGTAACCTTAATACTACATTCTTTGATCCTGCAGGGGGAGGAGATCCAATCCTTTATCAACACTTATTCTGAT	Sphyrna lewini
CTGTTGACCTAGCTATCTTTTCCCTACACCTAGCCGGTGTATCATCAATCTTAGCCTCAATTAATTTCATTACAACTATTATTAACATGAAACCTCCAGCCATCTCTCAATATCAAACACCATTATTTGTTTGATCCATTCTTGTAACTACTATCCTACTTCTCCTCTCACTTCCAGTTCTCGCAGCAGGAATTACAATATTACTCACAGATCGTAACCTTAATACTACATTCTTTGATCCTGCAGGGGGAGGAGATCCAATCCTTTATCAACACTTATTCTGATTCTTCGGACA	Sphyrna lewini
CTGTTGACCTAGCTATCTTTTCCCTACACCTAGCCGGTGTATCATCAATCTTAGCCTCAATTAATTTCATTACAACTATTATTAACATGAAACCTCCAGCCATCTCTCAATATCAAACACCATTATTTGTTTGATCCATTCTTGTAACTACTATCCTACTTCTCCTCTCACTTCCAGTTCTCGCAGCAGGAATTACAATATTACTCACAGATCGTAACCTTAATACTACATTCTTTGATCCTGCAGGGGGAGGAGATCCAATCCTTTATCAACACTTATTCTGATTCTTCGGACA	Sphyrna lewini
TCTGTTGACCTAGCTATCTTTTCCCTACACCTAGCCGGTGTATCATCAATCTTAGCCTCAATTAATTTCATTACAACTATTATTAACATGAAACCTCCAGCCATCTCTCAATATCAAACACCATTATTTGTTTGATCCATTCTTGTAACTACTATCCTACTTCTCCTCTCACTTCCAGTTCTCGCAGCAGGAATTACAATATTACTCACAGATCGTAACCTTAATACTACATTCTTTGATCCTGCAGGGGGAGGAGATCCAATCCTTTATCAACACTTATTCTGATTCTT	Sphyrna lewini
TGTTGACCTAGCTATCTTTTCCCTACACCTAGCCGGTGTATCATCAATCTTAGCCTCAATTAATTTCATTACAACTATTATTAACATGAAACCTCCAGCCATCTCTCAATATCAAACACCATTATTTGTTTGATCCATTCTTGTAACTACTATCCTACTTCTCCTCTCACTTCCAGTTCTCGCAGCAGGAATTACAATATTACTCACAGATCGTAACCTTAATACTACATTCTTTGATCCTGCAGGGGGAGGAGATCCAATCCTTTATCAACACTTATTCTGGTTCTTCGGAC	Sphyrna lewini
CTGTTGACCTAGCTATCTTTTCCCTACACCTAGCCGGTGTATCATCAATCTTAGCCTCAATTAATTTCATTACAACTATTATTAACATGAAACCTCCAGCCATCTCTCAATATCAAACACCATTATTTGTTTGATCCATTCTTGTAACTACTATCCTACTTCTCCTCTCACTTCCAGTTCTCGCAGCAGGAATTACAATATTACTCACAGATCGTAACCTTAATACTACATTCTTTGATCCTGCAGGGGGAGGAGATCCAATCCTTTATCAACACTTATTCTGAT	Sphyrna lewini
TGTTGACCTAGCTATCTTTTCCCTACACCTAGCCGGTGTATCATCAATCTTAGCCTCAATTAATTTCATTACAACTATTATTAACATGAAACCTCCAGCCATCTCTCAATATCAAACACCATTATTTGTTTGATCCATTCTTGTAACTACTATCCTACTTCTCCTCTCACTTCCAGTTCTCGCAGCAGGAATTACAATATTACTCACAGATCGTAACCTTAATACTACATTCTTTGATCCTGCAGGGGGAGGAGATCCAATCCTTTATCAACACTTATTCTGATT	Sphyrna lewini
TGTTGACCTAGCTATCTTTTCCCTACACCTAGCCGGTGTATCATCAATCTTAGCCTCAATTAATTTCATTACAACTATTATTAACATGAAACCTCCAGCCATCTCTCAATATCAAACACCATTATTTGTTTGATCCATTCTTGTAACTACTATCCTACTTCTCCTCTCACTTCCAGTTCTCGCAGCAGGAATTACAATATTACTCACAGATCGTAACCTTAATACTACATTCTTTGATCCTGCAGGGGGAGGAGATCCAATCCTTTATCAACACTTATTCTGATTC	Sphyrna lewini
CTGTTGACCTAGCTATCTTTTCCCTACACCTAGCCGGTGTATCATCAATCTTAGCCTCAATTAATTTCATTACAACTATTATTAACATGAAACCTCCAGCCATCTCTCAATATCAAACACCATTATTTGTTTGATCCATTCTTGTAACTACTATCCTACTTCTCCTCTCACTTCCAGTTCTCGCAGCAGGAATTACAATATTACTCACAGATCGTAACCTTAATACTACATTCTTTGATCCTGCAGGGGGAGGAGATCCAATCCTTTATCAACACTTATTCTGATT	Sphyrna lewini
CTGTTGACCTAGCTATCTTTTCCCTACACCTAGCCGGTGTATCATCAATCTTAGCCTCAATTAATTTCATTACAACTATTATTAACATGAAACCTCCAGCCATCTCTCAATATCAAACACCATTATTTGTTTGATCCATTCTTGTAACTACTATCCTACTTCTCCTCTCACTTCCAGTTCTCGCAGCAGGAATTACAATATTACTCACAGATCGTAACCTTAATACTACATTCTTTGATCCTGCAGGGGGAGGAGATCCAATCCTTTATCAACACTTATTCTGAT	Sphyrna lewini
TAATTTCATTACAACTATTATTAACATGAAACCTCCAGCCATCTCTCAATATCAAACACCATTATTTGTTTGATCCATTCTTGTAACTACTATCCTACTTCTCCTCTCACTTCCAGTTCTCGCAGCAGGAATTACAATATTACTCACAGATCGTAACCTTAATACTACATTCTTTGATCCTGCAGGGGGAGGAGATCCAATCCTTTATCAACACTTA	Sphyrna lewini
ATTAATTTCATTACAACTATTATTAACATGAAACCTCCAGCCATCTCTCAATATCAAACACCATTATTTGTTTGATCCATTCTTGTAACTACTATCCTACTTCTCCTCTCACTTCCAGTTCTCGCAGCAGGAATTACAATATTACTCACAGATCGTAACCTTAATACTACATTCTTTGATCCTGCAGGGGGAGGAGATCCAATCCTTTATCAACACTTATTCTG	Sphyrna lewini
GGAATTACAATATTACTCACAGATCGTAACCTTAATACTACATTCTTTGATCCTGCAGGGGGAGGAGATCCAATCCTTTATCAACACTTATTCT	Sphyrna lewini
CTGTTGACCTAGCTATCTTTTCCCTACACCTAGCCGGTGTATCATCAATCTTAGCCTCAATTAATTTCATTACAACTATTATTAACATGAAACCTCCAGCCATCTCTCAATATCAAACACCATTATTTGTTTGATCCATTCTTGTAACTACTATCCTACTTCTCCTCTCACTTCCAGTTCTCGCAGCAGGAATTACAATATTACTCACAGATCGTAACCTTAATACTACATTCTTTGATCCTGCAGGGGGAGGAGATCCAATCCTTTATCAACACTTATTCTG	Sphyrna lewini
ATCTCTCAATATCAAACACCATTATTTGTTTGATCCATTCTTGTAACTACTATCCTACTTCTCCTCTCACTTCCAGTTCTCGCAGCAGGAATTACAATATTACTCACAGATCGTAACCTTAATACTACATTCTTTGATCCTGCAGGGGGAGGAGATCCAATCCTTTATCAACACTTATTCT	Sphyrna lewini
AAAGAAAACNNANGCTTATGGCTAGGAACCAATTCTGTTGACCTAGCTATCTTTTCCCTACACCTAGCCGGTGTATCATCAATCTTAGCCTCAATTAATTTCATTACAACTATTATTAACATGAAACCTCCAGCCATCTCTCAATATCAAACACCATTATTTGTTTGATCCATTCTTGTAACTACTATCCTACTTCTCCTCTCACTTCCAGTTCTCGCAGCAGGAATTACAATATTACTCACAGATCGTAACCTTAATACTACATTCTTTGATCCTGCAGGGGGAGGAGATCCAATCCTTTATCAACACTTATTCTGATTCTTCGGACATCAGGAAAGTTTAA	Sphyrna lewini
CTGTTGACCTAGCTATCTTTTCCCTACACCTAGCCGGTGTATCATCAATCTTAGCCTCAATTAATTTCATTACAACTATTATTAACATGAAACCTCCAGCCATCTCTCAATATCAAACACCATTATTTGTTTGATCCATTCTTGTAACTACTATCCTACTTCTCCTCTCACTTCCAGTTCTCGCAGCAGGAATTACAATATTACTCACAGATCGTAACCTTAATACTACATTCTTTGATCCTGCAGGGGGAGGAGATCCAATCCTTTATCAACACTTATTCT	Sphyrna lewini
GTTGACCTAGCTATCTTTTCCCTACACCTAGCCGGTGTATCATCAATCTTAGCCTCAATTAATTTCATTACAACTATTATTAACATGAAACCTCCAGCCATCTCTCAATATCAAACACCATTATTTGTTTGATCCATTCTTGTAACTACTATCCTACTTCTCCTCTCACTTCCAGTTCTCGCAGCAGGAATTACAATATTACTCACAGATCGTAACCTTAATACTACATTCTTTGATCCTGCAGGGGGAGGAGATCCAATCCTTTATCAACACTTATTCT	Sphyrna lewini
TGTTGACCTAGCTATCTTTTCCCTACACCTAGCCGGTGTATCATCAATCTTAGCCTCAATTAATTTCATTACAACTATTATTAACATGAAACCTCCAGGCATCTCTCAATATCAAACACCATTATTTGTTTGATCCATTCTTGTAACTACTATCCTACTTCTCCTCTCACTTCCAGTTCTCGCAGCAGGAATTACAATATTACTCACAGATCGTAACCTTAATACTACATTCTTTGATCCTGCAGGGGGAGGAGATCCAATCCTTTATCAACACTTATTCT	Sphyrna lewini
TCTGTTGACCTAGCTATCTTTTCCCTACACCTAGCCGGTGTATCATCAATCTTAGCCTCAATTAATTTCATTACAACTATTATTAACATGAAACCTCCAGCCATCTCTCAATATCAAACACCATTATTTGTTTGATCCATTCTTGTAACTACTATCCTACTTCTCCTCTCACTTCCAGTTCTCGCAGCAGGAATTACAATATTACTCACAGATCGTAACCTTAATACTACATTCTTTGATCCTGCAGGGGGAGGAGATCCAATCCTTTATCAACACTTATTCT	Sphyrna lewini
CCATCTGTTGACCTAGCTATCTTTTCCCTACACCTAGCCGGTGTATCATCAATCTTAGCCTCAATTAATTTCATTACAACTATTATTAACATGAAACCTCCAGCCATCTCTCAATATCAAACACCATTATTTGTTTGATCCATTCTTGTAACTACTATCCTACTTCTCCTCTCACTTCCAGTTCTCGCAGCAGGAATTACAATATTACTCACAGATCGTAACCTTAATACTACATTCTTTGATCCTGCAGGGGGAGGAGATCCAATCCTTTATCAACACTTATTCT	Sphyrna lewini
TTGACTTAGCTATCTTTTCTCTCCACCTAGCCGGTGTATCATCAATTTTAGCCTCAATTAATTTCATTACAACTATCATTAACATGAAACCTCCAGCCATTTCTCAATATCAAACACCATTATTTGTTTGATCCATCCTTGTAACTACTATCCTACTTCTCCTATCACTTCCAGTTCTTGCAGCAGGAATTACAATATTACTCACAGATCGCAACCTTAATACTACATTCTTTGATCCTGCAGGGGGAGGAGATCCAATCCTTTATCAACACTTATTCT	Sphyrna lewini
GCTCATGCTGGGACCATCTGTTGACCTAGCTATCTTTTCCCTACACCTAGCCGGTGTATCATCAATCTTAGCCTCAATTAATTTCATTACAACTATTATTAACATGAAACCTCCAGCCATCTCTCAATATCAAACACCATTATTTGTTTGATCCATTCTTGTAACTACTATCCTACTTCTCCTCTCACTTCCAGTTCTCGCAGCAGGAATTACAATATTACTCACAGATCGTAACCTTAATACTACATTCTTTGATCCTGCAGGGGGAGGAGATCCAATCCTTTATCAACACTTATTCTGATTCTTCGGA	Sphyrna lewini
GTTGACCTAGCTATTTTCTCCCTTCATTTAGCCGGTGTTTCATCAATTTTAGCCTCAATCAATTTTATTACAACTATTATTAATATAAAACCACCAGCCATTTCCCAATACCAAACACCTTTATTTGTCTGATCTATTCTCGTAACTACTATTCTTCTCCTTCTCTCACTTCCAGTTCTTGCAGCAGGAATTACAATATTACTTACAGATCGCAACCTTAATACTACATTCTTTGATCCTGCAGGTGGGGGAGATCCAATCCTTTATCAACATTTATTCTG	Rhizoprionodon oligolinx
GTTGACCTAGCTATTTTCTCCCTTCATTTAGCCGGTGTTTCATCAATTTTAGCCTCAATCAATTTTATTACAACTATTATTAATATAAAACCACCAGCCATTTCCCAATACCAAACACCTTTATTTGTCTGATCTATTCTCGTAACTACTATTCTTCTCCTTCTCTCACTTCCAGTTCTTGCAGCAGGAATTACAATATTACTTACAGATCGCAACCTTAATACTACATTCTTTGATCCTGCAGGTGGGGGAGATCCAATCCTTTATCAACATTTATTCTG	Rhizoprionodon oligolinx
ACCAATCTGTTGACCTAGCTATTTTCTCCCTTCATTTAGCCGGTGTTTCATCAATTTTAGCCTCAATCAATTTTATTACAACTATTATTAATATAAAACCACCAGCCATTTCCCAATACCAAACACCTTTATTTGTCTGATCTATTCTCGTAACTACTATTCTTCTCCTTCTCTCACTTCCAGTTCTTGCAGCAGGAATTACAATATTACTTACAGATCGCAACCTTAATACTACATTCTTTGATCCTGCAGGTGGGGGAGATCCAATCCTTTATCAACATTTATTCTGATTCTTCGG	Rhizoprionodon oligolinx
CTGTTGACCTAGCTATTTTCTCCCTTCATTTAGCCGGTGTTTCATCAATTTTAGCCTCAATCAATTTTATTACAACTATTATTAATATAAAACCACCAGCCATTTCCCAATACCAAACACCTTTATTTGTCTGATCTATTCTCGTAACTACTATTCTTCTCCTTCTCTCACTTCCAGTTCTTGCAGCAGGAATTACAATATTACTTACAGATCGCAACCTTAATACTACATTCTTTGATCCTGCAGGTGGGGGAGATCCAATCCTTTATCAACATTTATTCTG	Rhizoprionodon oligolinx
CTGTTGACCTAGCTATTTTCTCCCTTCATTTAGCCGGTGTTTCATCAATTTTAGCCTCAATCAATTTTATTACAACTATTATTAATATAAAACCACCAGCCATTTCCCAATACCAAACACCTTTATTTGTCTGATCTATTCTCGTAACTACTATTCTTCTCCTTCTCTCACTTCCAGTTCTTGCAGCAGGAATTACAATATTACTTACAGATCGCAACCTTAATACTACATTCTTTGATCCTGCAGGTGGGGGAGATCCAATCCTTTATCAACATTTATTCTG	Rhizoprionodon oligolinx
CTGTTGACCTAGCTATTTTCTCCCTTCATTTAGCCGGTGTTTCATCAATTTTAGCCTCAATCAATTTTATTACAACTATTATTAATATAAAACCACCAGCCATTTCCCAATACCAAACACCTTTATTTGTCTGATCTATTCTCGTAACTACTATTCTTCTCCTTCTCTCACTTCCAGTTCTTGCAGCAGGAATTACAATATTACTTACAGATCGCAACCTTAATACTACATTCTTTGATCCTGCAGGTGGGGGAGATCCAATCCTTTATCAACATTTATTCTG	Rhizoprionodon oligolinx
CTGTTGACCTAGCTATTTTCTCCCTTCATTTAGCCGGTGTTTCATCAATTTTAGCCTCAATCAATTTTATTACAACTATTATTAATATAAAACCACCAGCCATTTCCCAATACCAAACACCTTTATTTGTCTGATCTATTCTCGTAACTACTATTCTTCTCCTTCTCTCACTTCCAGTTCTTGCAGCAGGAATTACAATATTACTTACAGATCGCAACCTTAATACTACATTCTTTGATCCTGCAGGTGGGGGAGATCCAATCCTTTATCAACATTTATTCTGATTCTTCGGAC	Rhizoprionodon oligolinx
CTGTTGACCTAGCTATTTTCTCCCTTCATTTAGCCGGTGTTTCATCAATTTTAGCCTCAATCAATTTTATTACAACTATTATTAATATAAAACCACCAGCCATTTCCCAATACCAAACACCTTTATTTGTCTGATCTATTCTCGTAACTACTATTCTTCTCCTTCTCTCACTTCCAGTTCTTGCAGCAGGAATTACAATATTACTTACAGATCGCAACCTTAATACTACATTCTTTGATCCTGCAGGTGGGGGAGATCCAATCCTTTATCAACATTTATTCTGATTCTTCGGAC	Rhizoprionodon oligolinx
CTGTTGACCTAGCTATTTTCTCCCTTCATTTAGCCGGTGTTTCATCAATTTTAGCCTCAATCAATTTTATTACAACTATTATTAATATAAAACCACCAGCCATTTCCCAATACCAAACACCTTTATTTGTCTGATCTATTCTCGTAACTACTATTCTTCTCCTTCTCTCACTTCCAGTTCTTGCAGCAGGAATTACAATATTACTTACAGATCGCAACCTTAATACTACATTCTTTGATCCTGCAGGTGGGGGAGATCCAATCCTTTATCAACATTTATTCTGATTCT	Rhizoprionodon oligolinx
TGGGAACCATCTGTTGACCTAGCTATTTTCTCCCTTCATTTAGCCGGTGTTTCATCAATTTTAGCCTCAATCAATTTTATTACAACTATTATTAATATAAAACCACCAGCCATTTCCCAATACCAAACACCTTTATTTGTCTGATCTATTCTCGTAACTACTATTCTTCTCCTTCTCTCACTTCCAGTTCTTGCAGCAGGAATTACAATATTACTTACAGATCGCAACCTTAATACTACATTCTTTGATCCTGCAGGTGGGGGAGATCCAATCCTTTATCAACATTTATTCTGAT	Rhizoprionodon oligolinx
TGTTGACCTAGCTATTTTCTCCCTTCATTTAGCCGGTGTTTCATCAATTTTAGCCTCAATCAATTTTATTACAACTATTATTAATATAAAACCACCAGCCATTTCCCAATACCAAACACCTTTATTTGTCTGATCTATTCTCGTAACTACTATTCTTCTCCTTCTCTCACTTCCAGTTCTTGCAGCAGGAATTACAATATTACTTACAGATCGCAACCTTAATACTACATTCTTTGATCCTGCAGGTGGGGGAGATCCAATCCTTTATCAACATTTATTCTGATTCTTCGG	Rhizoprionodon oligolinx
CTGTTGACCTAGCTATTTTCTCCCTTCATTTAGCCGGTGTTTCATCAATTTTAGCCTCAATCAATTTTATTACAACTATTATTAATATAAAACCACCAGCCATTTCCCAATACCAAACACCTTTATTTGTCTGATCTATTCTCGTAACTACTATTCTTCTCCTTCTCTCACTTCCAGTTCTTGCAGCAGGAATTACAATATTACTTACAGATCGCAACCTTAATACTACATTCTTTGATCCTGCAGGTGGGGGAGATCCAATCCTTTATCAACATTTATTCTGATTCT	Rhizoprionodon oligolinx
CTGTTGACCTAGCTATTTTCTCCCTTCATTTAGCCGGTGTTTCATCAATTTTAGCCTCAATCAATTTTATTACAACTATTATTAATATAAAACCACCAGCCATTTCCCAATACCAAACACCTTTATTTGTCTGATCTATTCTCGTAACTACTATTCTTCTCCTTCTCTCACTTCCAGTTCTTGCAGCAGGAATTACAATATTACTTACAGATCGCAACCTTAATACTACATTCTTTGATCCTGCAGGTGGGGGAGATCCAATCCTTTATCAACATTTATTCTGATTCTTCGG	Rhizoprionodon oligolinx
CTGTTGACCTAGCTATTTTCTCCCTTCATTTAGCCGGTGTTTCATCAATTTTAGCCTCAATCAATTTTATTACAACTATTATTAATATAAAACCACCAGCCATTTCCCAATACCAAACACCTTTATTTGTCTGATCTATTCTCGTAACTACTATTCTTCTCCTTCTCTCACTTCCAGTTCTTGCAGCAGGAATTACAATATTACTTACAGATCGCAACCTTAATACTACATTCTTTGATCCTGCAGGTGGGGGAGATCCAATCCTTTATCAACATTTATTCTGATT	Rhizoprionodon oligolinx
TGTTGACCTAGCTATTTTCTCCCTTCATTTAGCCGGTGTTTCATCAATTTTAGCCTCAATCAATTTTATTACAACTATTATTAATATAAAACCACCAGCCATTTCCCAATACCAAACACCTTTATTTGTCTGATCTATTCTCGTAACTACTATTCTTCTCCTTCTCTCACTTCCAGTTCTTGCAGCAGGAATTACAATATTACTTACAGATCGCAACCTTAATACTACATTCTTTGATCCTGCAGGTGGGGGAGATCCAATCCTTTATCAACATTTATTCTGATTCTTCGG	Rhizoprionodon oligolinx
GAACCATCTGTTGACCTAGCTATTTTCTCCCTTCATTTAGCCGGTGTTTCATCAATTTTAGCCTCAATCAATTTTATTACAACTATTATTAATATAAAACCACCAGCCATTTCCCAATACCAAACACCTTTATTTGTCTGATCTATTCTCGTAACTACTATTCTTCTCCTTCTCTCACTTCCAGTTCTTGCAGCAGGAATTACAATATTACTTACAGATCGCAACCTTAATACTACATTCTTTGATCCTGCAGGTGGGGGAGATCCAATCCTTTATCAACATTTATTCT	Rhizoprionodon oligolinx
AACCACCAGCCATTTCCCAATACCAAACACCTTTATTTGTCTGATCTATTCTCGTAACTACTATTCTTCTCCTTCTCTCACTTCCAGTTCTTGCAGCAGGAATTACAATATTACTTACAGATCGCAACCTTAATACTACATTCTTTGATCCTGCAGGTGGGGGAGATCCAATCCTTTATCAACATTTATTCT	Rhizoprionodon oligolinx
ACCTAGCTATTTTCTCCCTTCATTTAGCCGGTGTTTCATCAATTTTAGCCTCAATCAATTTTATTACAACTATTATTAATATAAAACCACCAGCCATTTCCCAATACCAAACACCTTTATTTGTCTGATCTATTCTCGTAACTACTATTCTTCTCCTTCTCTCACTTCCAGTTCTTGCAGCAGGAATTACAATATTACTTACAGATCGCAACCTTAATACTACATTCTTTGATCCTGCAGGTGGGGGAGATCCAATCCTTTATCAACATTTATTCTG	Rhizoprionodon oligolinx
GCTATTTTCTCCCTTCATTTAGCCGGTGTTTCATCAATTTTAGCCTCAATCAATTTTATTACAACTATTATTAATATAAAACCACCAGCCATTTCCCAATACCAAACACCTTTATTTGTCTGATCTATTCTCGTAACTACTATTCTTCTCCTTCTCTCACTTCCAGTTCTTGCAGCAGGAATTACAATATTACTTACAGATCGCAACCTTAATACTACATTCTTTGATCCTGCAGGTGGGGGAGATCCAATCCTTTATCAACATTTAT	Rhizoprionodon oligolinx
GTTGACCTAGCTATTTTCTCCCTTCATTTAGCCGGTGTTTCATCAATTTTAGCCTCAATCAATTTTATTACAACTATTATTAATATAAAACCACCAGCCATTTCCCAATACCAAACACCTTTATTTGTCTGATCTATTCTCGTAACTACTATTCTTCTCCTTCTCTCACTTCCAGTTCTTGCAGCAGGAATTACAATATTACTTACAGATCGCAACCTTAATACTACATTCTTTGATCCTGCAGGTGGGGGAGATCCAATCCTTTATCAACATTTATTCTG	Rhizoprionodon oligolinx
TGTTGACCTAGCTATTTTCTCCCTTCATTTAGCCGGTGTTTCATCAATTTTAGCCTCAATCAATTTTATTACAACTATTATTAATATAAAACCACCAGCCATTTCCCAATACCAAACACCTTTATTTGTCTGATCTATTCTCGTAACTACTATTCTTCTCCTTCTCTCACTTCCAGTTCTTGCAGCAGGAATTACAATATTACTTACAGATCGCAACCTTAATACTACATTCTTTGATCCTGCAGGTGGGGGAGATCCAATCCTTTATCAACATTTATTC	Rhizoprionodon oligolinx
ATCTGTTGACCTAGCTATTTTCTCCCTTCATTTAGCCGGTGTTTCATCAATTTTAGCCTCAATCAATTTTATTACAACTATTATTAATATAAAACCACCAGCCATTTCCCAATACCAAACACCTTTATTTGTCTGATCTATTCTCGTAACTACTATTCTTCTCCTTCTCTCACTTCCAGTTCTTGCAGCAGGAATTACAATATTACTTACAGATCGCAACCTTAATACTACATTCTTTGATCCTGCAGGTGGGGGAGATCCAATCCTTTATCAACATTTATTCTG	Rhizoprionodon oligolinx
GTGGACTTAGCTATTTTTTCATTACATCTGGCAGGGATCTCCTCTATTTTAGCATCTATTAACTTCATTACAACTATTATTAACATAAAACCCCCAGCAATTTCCCAGTATCAAACGCCTTTATTCGTTTGATCTATTCTTGTGACGACAGTCCTCCTCCTACTTTCATTACCAGTCCTAGCCGCTGGAATCACTATGCTCTTAACAGACCGTAATTTAAACACAACCTTTTTTGACCCAGCGGGAGGAGGAGACCCGATTCTCTATCAACACTTATTCTG	Glaucostegus cemiculus
GGGCCTCTGTGGACTTAGCTATTTTTTCATTACATCTGGCAGGGATCTCCTCTATTTTAGCATCTATTAACTTCATTACAACTATTATTAACATAAAACCCCCAGCAATTTCCCAGTATCAAACGCCTTTATTCGTTTGATCTATTCTTGTGACGACAGTCCTCCTCCTACTTTCATTACCAGTCCTAGCCGCTGGAATCACTATGCTCTTAACAGACCGTAATTTAAACACAACCTTTTTTGACCCAGCGGGAGGAGGAGACCCGATTCTCTATCAACACTTATTCTGATTCTTCG	Glaucostegus cemiculus
GCTGGGGGCCTCTGTGGACTTAGCTATTTTTTCATTACATCTGGCAGGGATCTCCTCTATTTTAGCATCTATTAACTTCATTACAACTATTATTAACATAAAACCCCCAGCAATTTCCCAGTATCAAACGCCTTTATTCGTTTGATCTATTCTTGTGACGACAGTCCTCCTCCTACTTTCATTACCAGTCCTAGCCGCTGGAATCACTATGCTCTTAACAGACCGTAATTTAAACACAACCTTTTTTGACCCAGCGGGAGGAGGAGACCCGATTCTCTATCAACACTTATTCT	Glaucostegus cemiculus
CTGTGGACTTAGCTATTTTTTCATTACATCTGGCAGGGATCTCCTCTATTTTAGCATCTATTAACTTCATTACAACTATTATTAACATAAAACCCCCAGCAATTTCCCAGTATCAAACGCCTTTATTCGTTTGATCTATTCTTGTGACGACAGTCCTCCTCCTACTTTCATTACCAGTCCTAGCCGCTGGAATCACTATGCTCTTAACAGACCGTAATTTAAACACAACCTTTTTTGACCCAGCGGGAGGAGGAGACCCGATTCTCTATCAACACTTATTCT	Glaucostegus cemiculus
GCTGGGGGCCTCTGTGGACTTAGCTATTTTTTCATTACATCTGGCAGGGATCTCCTCTATTTTAGCATCTATTAACTTCATTACAACTATTATTAACATAAAACCCCCAGCAATTTCCCAGTATCAAACGCCTTTATTCGTTTGATCTATTCTTGTGACGACAGTCCTCCTCCTACTTTCATTACCAGTCCTAGCCGCTGGAATCACTATGCTCTTAACAGACCGTAATTTAAACACAACCTTTTTTGACCCAGCGGGAGGAGGAGACCCGATTCTCTATCAACACTTATTCTGAT	Glaucostegus cemiculus
TGTGGACTTAGCTATTTTTTCATTACATCTGGCAGGGATCTCCTCTATTTTAGCATCTATTAACTTCATTACAACTATTATTAACATAAAACCCCCAGCAATTTCCCAGTATCAAACGCCTTTATTCGTTTGATCTATTCTTGTGACGACAGTCCTCCTCCTACTTTCATTACCAGTCCTAGCCGCTGGAATCACTATGCTCTTAACAGACCGTAATTTAAACACAACCTTTTTTGACCCAGCGGGAGGAGGAGACCCGATTCTCTATCAACACTTATTCTG	Glaucostegus cemiculus
TCTGTGGACTTAGCTATTTTTTCATTACATCTGGCAGGGATCTCCTCTATTTTAGCATCTATTAACTTCATTACAACTATTATTAACATAAAACCCCCAGCAATTTCCCAGTATCAAACGCCTTTATTCGTTTGATCTATTCTTGTGACGACAGTCCTCCTCCTACTTTCATTACCAGTCCTAGCCGCTGGAATCACTATGCTCTTAACAGACCGTAATTTAAACACAACCTTTTTTGACCCAGCGGGAGGAGGAGACCCGATTCTCTATCAACACTTATTCTG	Glaucostegus cemiculus
CTGGGGCCTCTGTGGACTTAGCTATTTTTTCATTACATCTGGCAGGGATCTCCTCTATTTTAGCATCTATTAACTTCATTACAACTATTATTAACATAAAACCCCCGGCAATTTCCCAATATCAAACGCCTTTATTCGTTTGATCTATCCTCGTGACGACAGTCCTCCTCCTACTTTCATTACCAGTCCTAGCCGCTGGAATCACTATGCTCTTAACAGACCGTAATTTAAACACAACCTTTTTTGACCCAGCGGGAGGAGGAGACCCGATTCTCTATCAACACTTATTCTG	Glaucostegus cemiculus
TCTGTGGACTTAGCTATTTTTTCATTACATCTGGCAGGGATCTCCTCTATTTTAGCATCTATTAACTTCATTACAACTATTATTAACATAAAACCCCCGGCAATTTCCCAATATCAAACGCCTTTATTCGTTTGATCTATCCTCGTGACGACAGTCCTCCTCCTACTTTCATTACCAGTCCTAGCCGCTGGAATCACTATGCTCTTAACAGACCGTAATTTAAACACAACCTTTTTTGACCCAGCGGGAGGAGGAGACCCGATTCTCTATCAACACTTATTCTG	Glaucostegus cemiculus
GCTGGGGGCCTCTGTGGACTTAGCTATTTTTTCATTACATCTGGCAGGGATCTCCTCTATTTTAGCATCTATTAACTTCATTACAACTATTATTAACATAAAACCCCCGGCAATTTCCCAATATCAAACGCCTTTATTCGTTTGATCTATCCTCGTGACGACAGTCCTCCTCCTACTTTCATTACCAGTCCTAGCCGCTGGAATCACTATGCTCTTAACAGACCGTAATTTAAACACAACCTTTTTTGACCCAGCGGGAGGAGGAGACCCGATTCTCTATCAACACTTATTCTG	Glaucostegus cemiculus
GCGTGGGGGCCTCTGTGGACTTAGCTATTTTTTCATTACATCTGGCAGGGATCTCCTCTATTTTAGCATCTATTAACTTCATTACAACTATTATTAACATAAAACCCCCAGCAATTTCCCAGTATCAAACGCCTTTATTCGTTTGATCTATTCTTGTGACGACAGTCCTCCTCCTACTTTCATTACCAGTCCTAGCCGCTGGAATCACTATGCTCTTAACAGACCGTAATTTAAACACAACCTTTTTTGACCCAGCGGGAGGAGGAGACCCGATTCTCTATCAACACTTATTCTGATTCTTCGGACA	Glaucostegus cemiculus
GCTGGGGCCTCTGTGGACTTAGCTATTTTTTCATTACATCTGGCAGGGATCTCCTCTATTTTAGCATCTATTAACTTCATTACAACTATTATTAACATAAAACCCCCGGCAATTTCCCAATATCAAACGCCTTTATTCGTTTGATCTATCCTCGTGACGACAGTCCTCCTCCTACTTTCATTACCAGTCCTAGCCGCTGGAATCACTATGCTCTTAACAGACCGTAATTTAAACACAACCTTTTTTGACCCAGCGGGAGGAGGAGACCCGATTCTCTATCAACACTTATTCT	Glaucostegus cemiculus
CTGGGGGCCTCTGTGGACTTAGCTATTTTTTCATTACATCTGGCAGGGATCTCCTCTATTTTAGCATCTATTAACTTCATTACAACTATTATTAACATAAAACCCCCAGCAATTTCCCAGTATCAAACGCCTTTATTCGTTTGATCTATTCTTGTGACGACAGTCCTCCTCCTACTTTCATTACCAGTCCTAGCCGCTGGAATCACTATGCTCTTAACAGACCGTAATTTAAACACAACCTTTTTTGACCCAGCGGGAGGAGGAGACCCGATTCTCTATCAACACTTATTCTGATTCTTCGGACA	Glaucostegus cemiculus
CTGTGGACTTAGCTATTTTTTCATTACATCTGGCAGGGATCTCCTCTATTTTAGCATCTATTAACTTCATTACAACTATTATTAACATAAAACCCCCAGCAATTCTCCCAATATCAAACGCCTTTATTCGTTTGATCTATTCTTGTGACGACAGTCCTCCTCCTACTTTCATTACCAGTCCTAGCCGCTGGAATCACTATGCTCTTAACAGACCGAAATTTAAACACAACCTTTTTTGACCCAGCGGGAGGAGGAGACCCGATTCTCTATCAACACTTATTCTGATTCTTCGGACACCGGAAAGTTTAAAAGCACTTATTCTG	Glaucostegus cemiculus
TGCTGGGGGCCTCTGTGGACTTAGCTATTTTTTCATTACATCTGGCAGGGATCTCCTCTATTTTAGCATCTATTAACTTCATTACAACTATTATTAACATAAAACCCCCAGCAATTTCCCAGTATCAAACGCCTTTATTCGTTTGATCTATTCTTGTGACGACAGTCCTCCTCCTACTTTCATTACCAGTCCTAGCCGCTGGAATCACTATGCTCTTAACAGACCGTAATTTAAACACAACCTTTTTTGACCCAGCGGGAGGAGGAGACCCGATTCTCTATCAACACTTATTCTGATTCTTCGGACA	Glaucostegus cemiculus
TCCTCTATTTTAGCATCTATTAACTTCATTACAACTATTATTAACATAAAACCCCCAGCAATTTCCCAGTATCAAACGCCTTTATTCGTTTGATCTATTCTTGTGACGACAGTCCTCCTCCTACTTTCATTACCAGTCCTAGCCGCTGGAATCACTATGCTCTTAACAGACCGAAATTTAAACACAACCTTTTTTGACCCAGCG	Glaucostegus cemiculus
TGGGGGCCTCTGTGGACTTAGCTATTTTTTCATTACATCTGGCAGGGATCTCCTCTATTTTAGCATCTATTAACTTCATTACAACTATTATTAACATAAAACCCCCGGCAATTTCCCAATATCAAACGCCTTTATTCGTTTGATCTATCCTCGTGACGACAGTCCTCCTCCTACTTTCATTACCAGTCCTAGCCGCTGGAATCACTATGCTCTTAACAGACCGTAATTTAAACACAACCTTTTTTGACCCAGCGGGAGGAGGAGACCCGATTCTCTATCAACACTTATTCT	Glaucostegus cemiculus
AGCTATTTTCTCTCTTCACTTAGCCGGTGTGTCATCTATTCTAGCTTCAATTAATTTTATTACAACTATT ATCAATATAAAACCACCAGCCATTTCCCAATATCAAACACCATTATTTGTTTGATCTATTCTTGTAACCA CTATTCTTCTCCTCCTATCACTTCCAGTTCTTGCAGCAGGGATTACAATATTACTTACAGATCGTAACCT TAATACTACATTCTTTGATCCTGCAGGTGGAGGAGACCCAATCCTTTATCAACATTTATTTTG	Carcharhinus falciformis
TTTCTCTCTTCACTTAGCCGGTGTGTCATCTATTCTAGCTTCAATTAATTTTATTACAACTATTATCAATATAAAACCACCAGCCATTTCCCAATATCAAACACCATTATTTGTTTGATCTATTCTTGTAACCACTATTCTTCTCCTCCTATCACTTCCAGTTCTTGCAGCAGGGATTACAATATTACTTACAGATCGTAACCTTAATACTACATTCTTTGATCCTGCAGGTGGAGGAGACCCAATCCTTTATCAACATTTATTTT	Carcharhinus falciformis
CTGTTGATTTAGCTATTTTCTCTCTTCACTTAGCCGGTGTGTCATCTATTCTAGCTTCAATTAATTTTATTACAACTATTATCAATATAAAACCACCAGCCATTTCCCAATATCAAACACCATTATTTGTTTGATCTATTCTTGTAACCACTATTCTTCTCCTCCTATCACTTCCAGTTCTTGCAGCAGGGATTACAATATTACTTACAGATCGTAACCTTAATACTACATTCTTTGATCCTGCAGGTGGAGGAGACCCAATCCTTTATCAACATTTATTTTG	Carcharhinus falciformis
GTTGATTTAGCTATTTTCTCTCTTCACTTAGCCGGTGTGTCATCTATTCTAGCTTCAATTAATTTTATTACAACTATTATCAATATAAAACCACCAGCCATTTCCCAATATCAAACACCATTATTTGTTTGATCTATTCTTGTAACCACTATTCTTCTCCTCCTATCACTTCCAGTTCTTGCAGCAGGGATTACAATATTACTTACAGATCGTAACCTTAATACTACATTCTTTGATCCTGCAGGTGGAGGAGACCCAATCCTTTATCAACATTTA	Carcharhinus falciformis
CTGTTGATTTAGCTATTTTCTCTCTTCACTTAGCCGGTGTGTCATCTATTCTAGCTTCAATTAATTTTAT TACAACTATTATCAATATAAAACCACCAGCCATTTCCCAATATCAAACACCATTATTTGTTTGATCTATT CTTGTAACCACTATTCTTCTCCTCCTATCACTTCCAGTTCTTGCAGCAGGGATTACAATATTACTTACAG ATCGTAACCTTAATACTACATTCTTTGATCCTGCAGGTGGAGGAGACCCAATCCTTTATCAACATTTATT TT	Carcharhinus falciformis
TGTTGATTTAGCTATTTTCTCTCTTCACTTAGCCGGTGTGTCATCTATTCTAGCTTCAATTAATTTTATTACAACTATTATCAATATAAAACCACCAGCCATTTCCCAATATCAAACACCATTATTTGTTTGATCTATTCTTGTAACCACTATTCTTCTCCTCCTATCACTTCCAGTTCTTGCAGCAGGGATTACAATATTACTTACAGATCGTAACCTTAATACTACATTCTTTGATCCTGCAGGTGGAGGAGACCCAATCCTTTATCAACATTTATTTT	Carcharhinus falciformis
GTTGATTTAGCTATTTTCTCTCTTCACTTAGCCGGTGTGTCATCTATTCTAGCTTCAATTAATTTTATTACAACTATTATCAATATAAAACCACCAGCCATTTCCCAATATCAAACACCATTATTTGTTTGATCTATTCTTGTAACCACTATTCTTCTCCTCCTATCACTTCCAGTTCTTGCAGCAGGGATTACAATATTACTTACAGATCGTAACCTTAATACTACATTCTTTGATCCTGCAGGTGGAGGAGACCCAATCCTTTATCAACATTTA	Carcharhinus falciformis
ATCTGTTGATTTAGCTATTTTCTCTCTTCACTTAGCCGGTGTGTCATCTATTCTAGCTTCAATTAATTTTATTACAACTATTATCAATATAAAACCACCAGCCATTTCCCAATATCAAACACCATTATTTGTTTGATCTATTCTTGTAACCACTATTCTTCTCCTCCTATCACTTCCAGTTCTTGCAGCAGGGATTACAATATTACTTACAGATCGTAACCTTAATACTACATTCTTTGATCCTGCAGGTGGAGGAGACCCAATCCTTTATCAACATTTATTTT	Carcharhinus falciformis
ATCTGTTGATTTAGCTATTTTCTCTCTTCACTTAGCCGGTGTGTCATCTATTCTAGCTTCAATTAATTTT ATTACAACTATTATCAATATAAAACCACCAGCCATTTCCCAATATCAAACACCATTATTTGTTTGATCTA TTCTTGTAACCACTATTCTTCTCCTCCTATCACTTCCAGTTCTTGCAGCAGGGATTACAATATTACTTAC AGATCGTAACCTTAATACTACATTCTTTGATCCTGCAGGTGGAGGAGACCCAATCCTTTATCAACATTTA TTTT	Carcharhinus falciformis
CCATCTGTTGATTTAGCTATTTTCTCTCTTCACTTAGCCGGTGTGTCATCTATTCTAGCTTCAATTAATTTTATTACAACTATTATCAATATAAAACCACCAGCCATTTCCCAATATCAAACACCATTATTTGTTTGATCTATTCTTGTAACCACTATTCTTCTCCTCCTATCACTTCCAGTTCTTGCAGCAGGGATTACAATATTACTTACAGATCGTAACCTTAATACTACATTCTTTGATCCTGCAGGTGGAGGAGACCCAATCCTTTATCAACATTTATTTT	Carcharhinus falciformis
TGTTGATTTAGCTATTTTCTCTCTTCACTTAGCCGGTGTGTCATCTATTCTAGCTTCAATTAATTTTATTACAACTATTATCAATATAAAACCACCAGCCATTTCCCAATATCAAACACCATTATTTGTTTGATCTATTCTTGTAACCACTATTCTTCTCCTCCTATCACTTCCAGTTCTTGCAGCAGGGATTACAATATTACTTACAGATCGTAACCTTAATACTACATTCTTTGATCCTGCAGGTGGAGGAGACCCAATCCTTTATCAAC	Carcharhinus falciformis
TTAGCTATTTTCTCTCTTCACTTAGCCGGTGTGTCATCTATTCTAGCTTCAATTAATTTTATTACAACTATTATCAATATAAAACCACCAGCCATTTCCCAATATCAAACACCATTATTTGTTTGATCTATTCTTGTAACCACTATTCTTCTCCTCCTATCACTTCCAGTTCTTGCAGCAGGGATTACAATATTACTTACAGATCGTAACCTTAATACTACATTCTTTGATCCTGCAGGTGGAGGAGACCCAATCCTTTATCA	Carcharhinus falciformis
TTAGCTATTTTCTCTCTCCATTTAGCAGGTATTTCATCAATTTTAGCCTCAATCAACTTTATTACAACTATTATTAATATAAAACCCCCTGCAATCTCCCAATATCAAACACCATTATTTGTGTGATCAATTCTAGTAACAACTATTCTCCTTCTATTATCCCTCCCAGTACTTGCAGCCGGCATTACAATACTACTTACTGATCGAAACCTAAACACAACATTCTTTGATCCAGCAGGCGGAGGAGATCCAATTCTTTA	Alopias pelagicus
CTTAGCTATTTTCTCTCTCCATTTAGCAGGTATTTCATCAATTTTAGCCTCAATCAACTTTATTACAACTATTATTAATATAAAACCCCCTGCAATCTCCCAATATCAAACACCATTATTTGTGTGATCAATTCTAGTAACAACTATTCTCCTTCTATTATCCCTCCCAGTACTTGCAGCCGGCATTACAATACTACTTACTGATCGAAACCTAAACACAACATTCTTTGAT	Alopias pelagicus
GAGCATCCGTTGACTTAGCTATTTTCTCTCTCCATTTAGCAGGTATTTCATCAATTTTAGCCTCAATCAACTTTATTACAACTATTATTAATATAAAACCCCCTGCAATCTCCCAATATCAAACACCATTATTTGTGTGATCAATTCTAGTAACAACTATTCTCCTTCTATTATCCCTCCCAGTACTTGCAGCCGGCATTACAATACTACTTACTGATCGAAACCTAAACACAACATTCTTTGATCCAGCAGGCGGAGGAGATCCAATTCTTTATCAACATTTATTTT	Alopias pelagicus
CGTTGACTTAGCTATTTTCTCTCTCCATTTAGCAGGTATTTCATCAATTTTAGCCTCAATCAACTTTATTACAACTATTATTAATATAAAACCCCCTGCAATCTCCCAATATCAAACACCATTATTTGTGTGATCAATTCTAGTAACAACTATTCTCCTTCTATTATCCCTCCCAGTACTTGCAGCCGGCATTACAATACTACTTACTGATCGAAACCTAAACACAACATTCTTTGATCCAGCAGGCGGAGGAGATCCAATTCTTTATCAACATTTATTTT	Alopias pelagicus
CGTTGACTTAGCTATTTTCTCTCTCCATTTAGCAGGTATTTCATCAATTTTAGCCTCAATCAACTTTATTACAACTATTATTAATATAAAACCCCCTGCAATCTCCCAATATCAAACACCATTATTTGTGTGATCAATTCTAGTAACAACTATTCTCCTTCTATTATCCCTCCCAGTACTTGCAGCCGGCATTACAATACTACTTACTGATCGAAACCTAAACACAACATTCTTTGATCCAGCAGGCGGAGGAGATCCAATTCTTTATCAACATTTATTTT	Alopias pelagicus
CTGTTGATTTGGCTATTTTCTCTCTTCACTTAGCTGGTGTCTCATCAATCTTAGCTTCAATCAATTTCATCACAACTATTATTAATATAAAACCACCAGCCATTTCTCAATATCAAACACCATTATTTGTTTGATCCATCCTTGTAACTACTATCCTTCTTCTTCTTTCACTTCCAGTTCTTGCAGCAGGAATTACAATATTACTCACAGACCGTAACCTCAATACTACATTCTTCGACCCTGCAGGTGGAGGAGACCCCATCCTTTATCAACATTTATTTTG	Lamiopsis temmincki
TGTTGATTTGGCTATTTTCTCTCTTCACTTAGCTGGTGTCTCATCAATCTTAGCTTCAATCAATTTCATCACAACTATTATTAATATAAAACCACCAGCCATTTCTCAATATCAAACACCATTATTTGTTTGATCCATCCTTGTAACTACTATCCTTCTTCTTCTTTCACTTCCAGTTCTTGCAGCAGGAATTACAATATTACTCACAGACCGTAACCTCAATACTACATTCTTCGACCCTGCAGGTGGAGGAGACCCCATCCTTTATCAACATTTATTTTGATTCTT	Lamiopsis temmincki
CTGTTGATTTGGCTATTTTCTCTCTTCACTTAGCTGGTGTCTCATCAATCTTAGCTTCAATCAATTTCATCACAACTATTATTAATATAAAACCACCAGCCATTTCTCAATATCAAACACCATTATTTGTTTGATCCATCCTTGTAACTACTATCCTTCTTCTTCTTTCACTTCCAGTTCTTGCAGCAGGAATTACAATATTACTCACAGACCGTAACCTCAATACTACATTCTTCGACCCTGCAGGTGGAGGAGACCCCATCCTTTATCAACATTTATTTTG	Lamiopsis temmincki
CTGTTGATTTGGCTATTTTCTCTCTTCACTTAGCTGGTGTCTCATCAATCTTAGCTTCAATCAATTTCATCACAACTATTATTAATATAAAACCACCAGCCATTTCTCAATATCAAACACCATTATTTGTTTGATCCATCCTTGTAACTACTATCCTTCTTCTTCTTTCACTTCCAGTTCTTGCAGCAGGAATTACAATATTACTCACAGACCGTAACCTCAATACTACATTCTTCGACCCTGCAGGTGGAGGAGACCCCATCCTTTATCAACATTTATTTT	Lamiopsis temmincki
CTGTTGATTTGGCTATTTTCTCTCTTCACTTAGCTGGTGTCTCATCAATCTTAGCTTCAATCAATTTCATCACAACTATTATTAATATAAAACCACCAGCCATTTCTCAATATCAAACACCATTATTTGTTTGATCCATCCTTGTAACTACTATCCTTCTTCTTCTTTCACTTCCAGTTCTTGCAGCAGGAATTACAATATTACTCACAGACCGTAACCTCAATACTACATTCTTCGACCCTGCAGGTGGAGGAGACCCCATCCTTTATCAACATTTATTTT	Lamiopsis temmincki
TAGCTATTTTCTCTCTTCACTTAGCCGGTGTTTCATCAATTTTAGCTTCAATTAATTTTATTACAACTATTATTAATATAAAACCACCAGCTATTTCTCAATATCAAACACCATTATTTGTTTGATCTATTCTTGTAACCACTATTCTTCTTCTACTCTCACTTCCAGTTCTTGCAGCAGGAATTACAATATTACTTACAGATCGTAACCTCAATACTACATTCTTTGATCCTGCAGGTGGAGGAGACCCAATCCTTTATCAACATTTATTTT	Carcharhinus macloti
TTAGCTATTTTCTCTCTTCACTTAGCCGGTGTTTCATCAATTTTAGCTTCAATTAATTTTATTACAACTATTATTAATATAAAACCACCAGCTATTTCTCAATATCAAACACCATTATTTGTTTGATCTATTCTTGTAACCACTATTCTTCTTCTACTCTCACTTCCAGTTCTTGCAGCAGGAATTACAATATTACTTACAGATCGTAACCTCAATACTACATTCTTTGATCCTGCAGGTGGAGGAGACCCAATCCTTTATCAACATTTATTTT	Carcharhinus macloti
TTTCTCTCTTCACTTAGCCGGTGTTTCATCAATTTTAGCTTCAATTAATTTTATTACAACTATTATTAATATAAAACCACCAGCTATTTCTCAATATCAAACACCATTATTTGTTTGATCTATTCTTGTAACCACTATTCTTCTTCTACTCTCACTTCCAGTTCTTGCAGCAGGAATTACAATATTACTTACAGATCGTAACCTCAATACTACATTCTTTGATCCTGCAGGTGGAGGAGACCCAATCCTTTATCAACATTTATTT	Carcharhinus macloti
GAACCAATCCGTCGATTTAGCTAATTTTCTCTCTTCACTTAGCCGGTGTTTCATCAATTTTAGGTTCAATTAATTTTATTACAACTATTATTAATATAAAACCACCAGGTATTTCTCAATATCAAACACCATTATTTGGTTGATCTATTCTTGTAACCACTATTCTTCTTCTACTCTCACTTCCAGTTCTTGCAGGAGGAATTACAATATTACTTACAGATCGAAACCTCAATACTACATTCTTTGATCCTGCAGGTGGAGGAG	Carcharhinus macloti
AGCTATTTTCTCTCTCCACTTAAGCTGGAGTTTCATCAATTTTAGCTGCAATTAATTTTATTACAACTATTATTAATATAAAACCACCAGGCATCTCCCAATATCAAACACCATTATTTGTCTGATCTATTCTTGTAACCACTATTCTCCTTCTCCTCTCACTTCCAGTTCTTGCAGCAGGGATTACAATATTACTTACAGATCGTAACCTTAATACTACATTCTTTGACCCTGCAGGTGGAGGAGATCCAATCCTTTATCAACATTTATTTT	Carcharhinus sorrah
CTATTTTCTCTCTCCACTTAAGCTGGAGTTTCATCAATTTTAGCTGCAATTAATTTTATTACAACTATTATTAATATAAAACCACCAGGCATCTCCCAATATCAAACACCATTATTTGTCTGATCTATTCTTGTAACCACTATTCTCCTTCTCCTCTCACTTCCAGTTCTTGCAGCAGGGATTACAATATTACTTACAGATCGTAACCTTAATACTACATTCTTTGACCCTGCAGGTGGAGGAGATCCAATCCTTTATCAACATTTATT	Carcharhinus sorrah
CTGGGGCCATCTGTTGACTTAGCTATCTTCTCCCTTCACTTAGCTGGTGTTTCATCAATTTTAGCTTCAATTAATTTTATTACAACTATTATTAATATAAAACCACCAGGCATTTCCCAATATCAAACACCATTATTTGTTTGATCCATTCTTGTAACCACTATTCTTCTTCTCCTCTCACTCCCAGTCCTTGCAGCAGGGATTACAATATTACTTACAGATCGTAACCTTAATACTACATTCTTTGATCCTGCAGGTGGAGGAGACCCAATCCTTTATCAACACTTATTTT	Carcharhinus leucas
TGTTGACTTAGCTATCTTCTCCCTTCACTTAGCTGGTGTTTCATCAATTTTAGCTTCAATTAATTTTATTACAACTATTATTAATATAAAACCACCAGGCATTTCCCAATATCAAACACCATTATTTGTTTGATCCATTCTTGTAACCACTATTCTTCTTCTCCTCTCACTCCCAGTCCTTGCAGCAGGGATTACAATATTACTTACAGATCGTAACCTTAATACTACATTCTTTGATCCTGCAGGTGGAGGAGACCCAATCCTTTATCAACACTTATTTT	Carcharhinus leucas
ATCAAACACCATTATTTGTATGATCTATTCTTGTTACTACTATTCTCCTTCTTCTTTCACTTCCAGTTCTTGCAGCAGGAATTACAATACTACTTACAGACCGTAACCTTAATACTACATTCTTTGATCCAGCGGGTGGAGGAGATCCAATCCTTTA	Galeocerdo cuvier
AATATCAAACACCATTATTTGTATGATCTATTCTTGTTACTACTATTCTCCTTCTTCTTTCACTTCCAGTTCTTGCAGCAGGAATTACAATACTACTTACAGACCGTAACCTTAATACTACATTCTTTGATCCAGCGGGTGGAGGAGATCCAATCCTTTATC	Galeocerdo cuvier
CCATTTTCTCCCTCCACCTGGGCTGGTATCTCGTCCATCCTAGCTTCCATTAACTTCATTACAACCATCATCAACATAAAACCCCCGGCAATCTCCCAATACCAAACACCCCTGTTTGTCTGGTCCATTCTAGTGACAACCATCCTCCTTCTTTTAGCACTCCCAGGGCTCGCCGCTGGCATTACAATACTACTTACGGACCGAAACCTAAACACAACATTCTTTGATCCGGCCGGAGGAGGGGATCCTATCCTCTACCAGCATCTGTTC	Isurus oxyrinchus
CTGGGGCCGTCCGTTGACTTAGCTATTTTCTCTCTTCATTTAGCTGGAATTTCATCAATCTTGGCCTCAATTAACTTTATCACAACTATTATTAATATAAAACCCCCGGCTATCTCTCAATATCAAACACCGCTATTCGTTTGATCAATTCTTGTAACTACTATCCTTCTTCTCCTCTCACTCCCAGTTCTTGCAGCAGGTATTACAATATTACTTACAGATCGTAACCTCAACACTACATTCTTCGACCCTGCAGGTGGAGGTGATCCAATCCTATATCAACACCTAT	Hemipristis elongata
